# Supplementary material for: Systematic Investigation of the Effects of Multiple SV40 Nuclear Localization Signal Fusion on the Genome Editing Activity of Purified SpCas9
Source: Bioengineering (Basel). 2022 Feb 21;9(2):83. doi: 10.3390/bioengineering9020083 (PMC8869684; doi:10.3390/bioengineering9020083)
Supplement: Supplementary file 1 [file bioengineering-09-00083-s001.zip]

Archive with 1 entries (1 files):
- bioengineering-1465522-supplementary.pdf
